# Supplementary material for: Tensor-Hypercontracted MP2 First Derivatives: Runtime and Memory Efficient Computation of Hyperfine Coupling Constants
Source: J Chem Theory Comput. 2022 Aug 9;18(9):5233–45. doi: 10.1021/acs.jctc.2c00118 (PMC9476664; doi:10.1021/acs.jctc.2c00118)
Supplement: Supplementary file 2 — ct2c00118_si_002.zip [file ct2c00118_si_002.zip]

Archive with 24 entries (24 files):
- at01.xyz
- at02.xyz
- bh2.xyz
- c20h41.xyz
- c2h3.xyz
- c2h6.xyz
- c4h10.xyz
- c60h121.xyz
- cf3.xyz
- CH3.xyz
- glu4.xyz
- h2cn.xyz
- hydropyridine.xyz
- mecho.xyz
- nch2ch3ch32.xyz
- nch32.xyz
- no2.xyz
- ptma3.xyz
- tempo-solvated.xyz
- tempo.xyz
- tertbut-cb6.xyz
- thymine.xyz
- tyrosine.xyz
- ch3.xyz
