# Supplementary material for: Tensor-Hypercontracted MP2 First Derivatives: Runtime and Memory Efficient Computation of Hyperfine Coupling Constants
Source: J Chem Theory Comput. 2022 Aug 9;18(9):5233–45. doi: 10.1021/acs.jctc.2c00118 (PMC9476664; doi:10.1021/acs.jctc.2c00118)
Supplement: Supplementary file 2 — ct2c00118_si_002.zip [file ct2c00118_si_002.zip › at01.xyz]

89

H        9.02813437       5.44045180     -11.50025899
H        8.85988587       0.55544699     -14.10609703
O        9.19251916       4.50792897     -11.68871822
H        8.19853397       3.79707899     -10.01091757
H        9.68530313       2.92819009     -10.43581834
O        8.21456811       0.92528401     -13.50231755
H        9.36292761       2.61945990     -13.26931780
C        8.79715125       3.41548610     -10.98401831
H        8.05543584       1.43084799     -11.15591753
C        8.33699676       2.28685108     -13.11141793
H        7.16089595       2.73873188     -14.85751761
H        7.46333476       4.16215906     -13.70841777
C        7.98352595       2.41005212     -11.62941833
C        7.26140508       3.09828994     -13.83351760
O        6.56159283       2.72601489     -11.63211828
H        5.81946410       1.62415602     -13.22481766
C        6.08918109       2.64864505     -12.96791809
H        5.65480123       5.44434578     -13.36091812
N        4.88817113       3.52279707     -13.08551763
C        4.83768114       4.87423891     -13.27621755
N        3.13330596       1.85193604     -12.84071785
H        1.41063801       0.91883297     -12.70041758
C        3.58319208       3.11087496     -13.02091777
N        3.63273204       5.35018278     -13.33761785
C        1.81873995       1.82257501     -12.83011792
C        2.82307591       4.23447899     -13.17591786
N        0.95363798       2.82595299     -12.96761832
C        1.42866495       4.07255796     -13.14611752
H        0.90099699       6.01854294     -13.41851831
N        0.56269899       5.08700975     -13.28521771
H       -0.42146301       4.91191803     -13.25561823
H       -5.63532075       4.00832197     -11.44601784
H       -4.54856492       5.11743183     -12.31581816
H       -5.78869178       4.20463602     -13.20831821
O       -2.24837005       4.53197716     -12.58131819
H       -0.89936403       2.49946498     -12.92521757
C       -5.08790503       4.17199292     -12.37421773
C       -2.71189392       3.39267887     -12.66791831
N       -1.87905497       2.30931690     -12.86111834
O       -1.45245803       0.09643700     -13.14481751
C       -4.11253204       3.05187812     -12.58391821
H       -5.49118403       1.56255903     -12.62981830
C       -2.26578394       0.98835903     -12.97461799
C       -4.51603284       1.77541504     -12.69101773
H       -6.07647620      -0.23719301     -12.25961792
H       -4.99512783      -1.21099900     -11.11051807
H       -4.68790684      -3.62733896     -11.62523670
N       -3.61731712       0.75919598     -12.88251806
H       -3.25475607      -1.32423698     -12.74321803
C       -5.28778477      -0.97919000     -12.13451808
O       -4.78164995      -3.29744296     -12.46571813
H       -6.70650420      -2.60181512     -12.69871788
C       -4.07514108      -0.65394302     -13.00011759
C       -5.68100484      -2.26787400     -12.85661776
O       -4.50280816      -0.86902699     -14.33591842
H       -4.95007205      -2.79489807     -14.81211815
C       -5.46745681      -1.96043701     -14.33861836
H       -6.45667597      -0.96468700     -15.95711812
H       -7.14877698      -2.54153392     -15.53221835
C       -6.71667315      -1.62526097     -14.98401839
O       -7.61613317      -1.00443121     -14.22302098
H       -9.36624168      -0.18761950     -14.01504946
H       -8.79431380      -1.42830198     -16.70151784
H       -8.64246164       0.26312847     -16.39335197
H      -11.89124516      -0.19049061     -18.12370302
H      -10.19310087       0.09462115     -18.41548954
H      -10.78946053      -1.53401076     -18.21319144
H      -12.10001467       1.15341787     -16.18438855
H      -10.97890252       1.08360448     -14.85719062
H      -10.46393549       1.72277135     -16.39479850
C       -8.90317415      -0.95194634     -14.61620911
H       -9.24186075      -3.01226824     -15.05139146
H       -9.46262267      -2.61659291     -13.38654166
H      -11.52761346      -2.03846126     -12.47885813
H      -11.42819165      -0.47421749     -13.24047241
H      -12.84103871      -1.46032105     -13.47212210
H      -11.46300084      -3.95139700     -15.69878230
H      -11.39601098      -4.17749190     -13.96901533
H      -12.81815386      -3.48314046     -14.71053998
C       -9.15940243      -0.62493315     -16.09867690
C      -10.89737773      -0.51742369     -17.89288598
C      -11.07577149       0.98790749     -15.91718020
C       -9.63748720      -2.27733890     -14.38428149
C      -11.77658406      -1.47838273     -13.35431207
C      -11.74985957      -3.54077451     -14.75193054
C      -10.65400519      -0.40903226     -16.38375525
C      -11.14882570      -2.14432491     -14.58260548
N      -11.52127309      -1.37659780     -15.74880696
O      -12.66441469      -1.32897271     -16.01562098
