# Supplementary material for: Tensor-Hypercontracted MP2 First Derivatives: Runtime and Memory Efficient Computation of Hyperfine Coupling Constants
Source: J Chem Theory Comput. 2022 Aug 9;18(9):5233–45. doi: 10.1021/acs.jctc.2c00118 (PMC9476664; doi:10.1021/acs.jctc.2c00118)
Supplement: Supplementary file 2 — ct2c00118_si_002.zip [file ct2c00118_si_002.zip › at02.xyz]

155

  H   -0.42146301       4.91191803     -13.25561823
  H    0.90099699       6.01854294     -13.41851831
  N    0.56269899       5.08700975     -13.28521771
  N    0.95363798       2.82595299     -12.96761832
  H    1.41063801       0.91883297     -12.70041758
  C    1.42866495       4.07255796     -13.14611752
  C    1.81873995       1.82257501     -12.83011792
  C    2.82307591       4.23447899     -13.17591786
  N    3.13330596       1.85193604     -12.84071785
  N    3.63273204       5.35018278     -13.33761785
  H    5.65480123       5.44434578     -13.36091812
  C    3.58319208       3.11087496     -13.02091777
  C    4.83768114       4.87423891     -13.27621755
  H    7.46333476       4.16215906     -13.70841777
  H    7.16089595       2.73873188     -14.85751761
  H    8.85988587       0.55544699     -14.10609703
  N    4.88817113       3.52279707     -13.08551763
  H    5.81946410       1.62415602     -13.22481766
  C    7.26140508       3.09828994     -13.83351760
  O    8.21456811       0.92528401     -13.50231755
  H    9.36292761       2.61945990     -13.26931780
  C    6.08918109       2.64864505     -12.96791809
  C    8.33699676       2.28685108     -13.11141793
  O    6.56159283       2.72601489     -11.63211828
  H    8.05543584       1.43084799     -11.15591753
  C    7.98352595       2.41005212     -11.62941833
  H    8.19853397       3.79707899     -10.01091757
  H    9.68530313       2.92819009     -10.43581834
  H   10.35131257       7.26733688      -9.88732769
  C    8.79715125       3.41548610     -10.98401831
  O   10.45568287       6.39978383     -10.28004006
  O    9.19251916       4.50792897     -11.68871822
  O    8.71142924       6.91602502     -12.24441848
  P    9.07226208       6.00451584     -11.13571790
  O    6.50540822       9.41032049      -8.27040500
  H    6.13628782       8.18463707      -6.63591804
  H    7.84983020       8.35559106      -7.06081780
  O    7.83725905       5.87073076     -10.12731802
  H    7.77049015       7.91633717      -9.89431827
  C    6.84487515       8.22778018      -7.60901777
  H    7.41135501       6.18620502      -7.78091800
  C    7.13599690       7.04422298      -9.73641839
  H    5.91890183       6.71850811     -11.48251808
  H    5.32691076       8.04785278     -10.33341824
  C    6.77761723       6.93612977      -8.25441779
  C    5.78887296       7.06847404     -10.45851807
  O    5.44153077       6.35595791      -8.25711824
  H    5.48879193       5.02832303      -9.84981813
  C    5.10481779       6.01568705      -9.59291755
  H    3.11012604       8.02213517      -9.98591758
  N    3.61936807       6.01695477      -9.71051809
  C    2.78416288       7.08061824      -9.90121802
  N    3.18175888       3.63371689      -9.46571832
  H    2.33655506       1.86626101      -9.32541805
  C    2.80573797       4.91665581      -9.64591824
  N    1.52958500       6.75741306      -9.96261832
  C    2.13551005       2.83728090      -9.45511839
  C    1.53035398       5.37888598      -9.80091833
  N    0.84585798       3.14053601      -9.59261778
  C    0.49742699       4.42827503      -9.77111799
  H   -1.07328701       5.69245412     -10.04351777
  N   -0.79943501       4.73998197      -9.91021818
  H   -1.49272204       4.01985301      -9.88061769
  H   -5.17970116       0.22420001      -8.07101781
  H   -5.41917118       0.29287199      -9.83331767
  H   -4.95241520       1.76026797      -8.94081762
  O   -2.74739694       2.63864591      -9.20631765
  H   -0.46134701       1.78723399      -9.55021804
  C   -4.83303622       0.67837601      -8.99921820
  C   -2.45273296       1.44448196      -9.29291777
  N   -1.14216805       1.05755403      -9.48611780
  O    0.50365500      -0.48195699      -9.76981798
  C   -3.38555607       0.34549301      -9.20891767
  H   -3.62550805      -1.66974195      -9.25481776
  C   -0.67859901      -0.23843799      -9.59961846
  C   -2.96170802      -0.92435903      -9.31601820
  H   -3.04115202      -3.46979790      -8.88461838
  H   -1.59393404      -3.62202411      -7.73551804
  H    0.12900200      -5.29197296      -8.05580980
  N   -1.63731396      -1.21824595      -9.50751752
  H   -0.11938400      -2.69067008      -9.36821850
  C   -1.96695296      -3.60650497      -8.75951754
  O   -0.19484600      -5.18451311      -9.09071759
  H   -2.16096499      -5.75313779      -9.32371835
  C   -1.17707797      -2.63060108      -9.62511806
  C   -1.52760495      -4.88020200      -9.48161823
  O   -1.39664498      -3.05598305     -10.96091788
  H   -0.62649101      -4.87694087     -11.43711761
  H   -5.63532075       4.00832197     -11.44601784
  H   -4.54856492       5.11743183     -12.31581816
  H   -5.78869178       4.20463602     -13.20831821
  O   -2.24837005       4.53197716     -12.58131819
  C   -1.53554797      -4.50595978     -10.96361782
  H   -2.92113011      -4.28182998     -12.58211758
  H   -2.55420398      -5.96433308     -12.15721781
  H   -0.89936403       2.49946498     -12.92521757
  C   -5.08790503       4.17199292     -12.37421773
  C   -2.71189392       3.39267887     -12.66791831
  H   -6.33252692      -6.33717285     -11.71923618
  C   -2.74319588      -4.96906806     -11.60901785
  N   -1.87905497       2.30931690     -12.86111834
  O   -1.45245803       0.09643700     -13.14481751
  C   -4.11253204       3.05187812     -12.58391821
  H   -5.49118403       1.56255903     -12.62981830
  O   -6.09394712      -5.62422624     -12.31299609
  O   -3.90434707      -5.00750115     -10.90431793
  O   -6.04591686      -3.80581495     -10.34861767
  C   -2.26578394       0.98835903     -12.97461799
  C   -4.51603284       1.77541504     -12.69101773
  H   -6.07647620      -0.23719301     -12.25961792
  H   -4.99512783      -1.21099900     -11.11051807
  P   -5.29052408      -4.43065905     -11.45731825
  N   -3.61731712       0.75919598     -12.88251806
  H   -3.25475607      -1.32423698     -12.74321803
  C   -5.28778477      -0.97919000     -12.13451808
  O   -4.78164995      -3.29744296     -12.46571813
  H   -6.70650420      -2.60181512     -12.69871788
  C   -4.07514108      -0.65394302     -13.00011759
  C   -5.68100484      -2.26787400     -12.85661776
  O   -4.50280816      -0.86902699     -14.33591842
  H   -4.95007205      -2.79489807     -14.81211815
  C   -5.46745681      -1.96043701     -14.33861836
  H   -6.45667597      -0.96468700     -15.95711812
  H   -7.14877698      -2.54153392     -15.53221835
  C   -6.71667315      -1.62526097     -14.98401839
  O   -7.67865416      -0.97384701     -14.27931847
  H   -9.40865823      -0.19190434     -14.03627278
  H   -8.80593848      -1.42931898     -16.71019889
  H   -8.65382782       0.25976838     -16.39164803
  H  -11.89889304      -0.18971070     -18.13359460
  H  -10.19713904       0.09474839     -18.41674607
  H  -10.79297832      -1.53368630     -18.21627530
  H  -12.10397251       1.15767304     -16.18448864
  H  -10.97952291       1.08038081     -14.86051584
  H  -10.46532418       1.72186092     -16.39602276
  C   -8.94882123      -0.95311260     -14.64560159
  H   -9.25090727      -3.01610559     -15.05570367
  H   -9.46666740      -2.60759722     -13.39322743
  H  -11.52820729      -2.03918520     -12.48006665
  H  -11.42874454      -0.47661601     -13.24275130
  H  -12.84441742      -1.45953477     -13.47001020
  H  -11.46621801      -3.95314398     -15.69943987
  H  -11.39887376      -4.17719300     -13.96964935
  H  -12.82519367      -3.48854295     -14.71150694
  C   -9.18417657      -0.62658564     -16.11630259
  C  -10.90687493      -0.51660908     -17.90039619
  C  -11.08025745       0.98785965     -15.92070876
  C   -9.65421209      -2.28164165     -14.39387877
  C  -11.78001198      -1.48002755     -13.35569175
  C  -11.75746991      -3.54398145     -14.75351925
  C  -10.66823641      -0.40867417     -16.39490384
  C  -11.16014109      -2.14847889     -14.58648305
  N  -11.53035860      -1.37793265     -15.75354496
  O  -12.67382169      -1.32956142     -16.01766034
  H    5.95276163       9.95949502      -7.74110842
