# Supplementary material for: Tensor-Hypercontracted MP2 First Derivatives: Runtime and Memory Efficient Computation of Hyperfine Coupling Constants
Source: J Chem Theory Comput. 2022 Aug 9;18(9):5233–45. doi: 10.1021/acs.jctc.2c00118 (PMC9476664; doi:10.1021/acs.jctc.2c00118)
Supplement: Supplementary file 2 — ct2c00118_si_002.zip [file ct2c00118_si_002.zip › c20h41.xyz]

61

C          1.11358       -0.02574       -0.00093
C          1.62512        1.37449       -0.00112
C          3.15230        1.40980       -0.00084
C          3.67429        2.84808       -0.00101
C          5.20342        2.88459       -0.00078
C          5.72659        4.32196       -0.00094
C          7.25575        4.35613       -0.00082
C          7.78154        5.79252       -0.00098
C          9.31080        5.82357       -0.00097
C          9.83962        7.25881       -0.00110
C         11.36896        7.28668       -0.00115
C         11.90056        8.72087       -0.00122
C         13.42996        8.74611       -0.00124
C         13.96364       10.17953       -0.00121
C         15.49307       10.20301       -0.00112
C         16.02798       11.63597       -0.00099
C         17.55744       11.65856       -0.00077
C         18.09295       13.09129       -0.00057
C         19.62127       13.11345       -0.00027
C         20.15781       14.53599       -0.00005
H          0.99020       -0.56149       -0.93505
H          0.98982       -0.56112        0.93330
H          1.23447        1.89507       -0.88276
H          1.23415        1.89540        0.88020
H          3.53578        0.88120        0.88121
H          3.53610        0.88088       -0.88257
H          3.29433        3.37664       -0.88375
H          3.29407        3.37694        0.88147
H          5.58322        2.35571        0.88185
H          5.58347        2.35543       -0.88315
H          5.34723        4.85106       -0.88361
H          5.34709        4.85130        0.88153
H          7.63473        3.82656        0.88176
H          7.63486        3.82632       -0.88322
H          7.40315        6.32235       -0.88361
H          7.40314        6.32254        0.88154
H          9.68874        5.29317        0.88156
H          9.68875        5.29301       -0.88341
H          9.46230        7.78947       -0.88371
H          9.46236        7.78960        0.88145
H         11.74587        6.75548        0.88134
H         11.74581        6.75542       -0.88363
H         11.52422        9.25226       -0.88381
H         11.52424        9.25233        0.88133
H         13.80599        8.21428        0.88125
H         13.80598        8.21432       -0.88375
H         13.58803       10.71146       -0.88378
H         13.58793       10.71145        0.88133
H         15.86848        9.67078        0.88139
H         15.86860        9.67089       -0.88364
H         15.65282       12.16823       -0.88356
H         15.65258       12.16815        0.88153
H         17.93251       11.12614        0.88177
H         17.93277       11.12628       -0.88328
H         17.71796       13.62392       -0.88304
H         17.71762       13.62380        0.88183
H         20.00131       12.58574        0.88223
H         20.00165       12.58588       -0.88270
H         21.25228       14.52827        0.00017
H         19.82210       15.08204       -0.88744
H         19.82174       15.08191        0.88728
