# Supplementary material for: Tensor-Hypercontracted MP2 First Derivatives: Runtime and Memory Efficient Computation of Hyperfine Coupling Constants
Source: J Chem Theory Comput. 2022 Aug 9;18(9):5233–45. doi: 10.1021/acs.jctc.2c00118 (PMC9476664; doi:10.1021/acs.jctc.2c00118)
Supplement: Supplementary file 2 — ct2c00118_si_002.zip [file ct2c00118_si_002.zip › c2h3.xyz]

5

H      0.90890689      -1.93366929       2.44205169
C      0.63125832      -1.79597018       1.40999587
H      1.78845649      -2.99457051       0.13832264
C      0.99418230      -2.25780863       0.24456043
H      0.52244600      -1.93041139      -0.67530064
