# Supplementary material for: Tensor-Hypercontracted MP2 First Derivatives: Runtime and Memory Efficient Computation of Hyperfine Coupling Constants
Source: J Chem Theory Comput. 2022 Aug 9;18(9):5233–45. doi: 10.1021/acs.jctc.2c00118 (PMC9476664; doi:10.1021/acs.jctc.2c00118)
Supplement: Supplementary file 2 — ct2c00118_si_002.zip [file ct2c00118_si_002.zip › c2h6.xyz]

8

H      0.56592334      -0.45743994       1.49521200
H      0.74835048       0.11825919      -0.24147590
H     -0.69541656      -0.62675955       0.61952800
C      0.41660589      -0.69492400       0.39358217
H      0.67505201      -2.26274023      -1.03822635
H      0.49262505      -2.83843917       0.69846188
C      0.82436894      -2.02525553       0.06340403
H      1.93639085      -2.09342076      -0.16254584
