# Supplementary material for: Tensor-Hypercontracted MP2 First Derivatives: Runtime and Memory Efficient Computation of Hyperfine Coupling Constants
Source: J Chem Theory Comput. 2022 Aug 9;18(9):5233–45. doi: 10.1021/acs.jctc.2c00118 (PMC9476664; doi:10.1021/acs.jctc.2c00118)
Supplement: Supplementary file 2 — ct2c00118_si_002.zip [file ct2c00118_si_002.zip › c4h10.xyz]

14

H     -1.07473874      -2.17275769      -3.95619782
H     -1.07346141      -3.68773701      -2.99012632
H     -2.48805043      -2.65411671      -3.03826896
C     -1.38077669      -2.64471237      -3.02498472
H     -1.22577795      -0.80401006      -1.83812486
H     -1.22447201      -2.34489578      -0.85553116
C     -1.04775164      -1.87609164      -1.82008776
H      1.03335524      -2.88140954      -1.69989321
H      1.03204898      -1.34052320      -2.68248594
C      0.85532876      -1.80932798      -1.71792962
H      0.88103815       0.00231658      -0.54788976
H      0.88231633      -1.51266344       0.41818064
C      1.18835383      -1.04070797      -0.51303220
H      2.29562758      -1.03130317      -0.49974830
