# Supplementary material for: Tensor-Hypercontracted MP2 First Derivatives: Runtime and Memory Efficient Computation of Hyperfine Coupling Constants
Source: J Chem Theory Comput. 2022 Aug 9;18(9):5233–45. doi: 10.1021/acs.jctc.2c00118 (PMC9476664; doi:10.1021/acs.jctc.2c00118)
Supplement: Supplementary file 2 — ct2c00118_si_002.zip [file ct2c00118_si_002.zip › c60h121.xyz]

181

C          1.02174       -0.09822        0.00015
C          1.53220        1.30241        0.00002
C          3.05935        1.33886       -0.00019
C          3.58035        2.77751       -0.00027
C          5.10946        2.81496       -0.00048
C          5.63194        4.25260       -0.00046
C          7.16109        4.28731       -0.00066
C          7.68664        5.72380       -0.00053
C          9.21590        5.75491       -0.00071
C          9.74493        7.19008       -0.00050
C         11.27430        7.21758       -0.00067
C         11.80644        8.65157       -0.00044
C         13.33588        8.67621       -0.00061
C         13.87017       10.10940       -0.00040
C         15.39964       10.13235       -0.00056
C         15.93496       11.56516       -0.00038
C         17.46443       11.58758       -0.00051
C         17.99982       13.02039       -0.00035
C         19.52927       13.04310       -0.00042
C         20.06418       14.47611       -0.00025
C         21.59361       14.49948       -0.00025
C         22.12788       15.93274       -0.00006
C         23.65729       15.95676       -0.00002
C         24.19105       17.39022        0.00016
C         25.72044       17.41468        0.00022
C         26.25393       18.84824        0.00036
C         27.78333       18.87287        0.00041
C         28.31675       20.30646        0.00049
C         29.84615       20.33108        0.00053
C         30.37963       21.76465        0.00055
C         31.90904       21.78918        0.00059
C         32.44262       23.22270        0.00057
C         33.97203       23.24712        0.00061
C         34.50570       24.68061        0.00053
C         36.03511       24.70496        0.00057
C         36.56884       26.13843        0.00044
C         38.09825       26.16273        0.00049
C         38.63200       27.59619        0.00029
C         40.16141       27.62048        0.00037
C         40.69516       29.05394        0.00011
C         42.22457       29.07825        0.00024
C         42.75828       30.51172       -0.00005
C         44.28769       30.53607        0.00015
C         44.82132       31.96957       -0.00015
C         46.35073       31.99402        0.00011
C         46.88425       33.42756       -0.00016
C         48.41365       33.45214        0.00013
C         48.94702       34.88574       -0.00008
C         50.47642       34.91049        0.00020
C         51.00961       36.34415        0.00006
C         52.53900       36.36908        0.00030
C         53.07201       37.80280        0.00022
C         54.60139       37.82791        0.00037
C         55.13425       39.26168        0.00032
C         56.66363       39.28693        0.00038
C         57.19638       40.72075        0.00033
C         58.72577       40.74609        0.00031
C         59.25851       42.17989        0.00024
C         60.78677       42.20516        0.00019
C         61.32040       43.62880        0.00010
H          0.89855       -0.63396       -0.93395
H          0.89870       -0.63382        0.93440
H          1.14089        1.82281       -0.88145
H          1.14111        1.82291        0.88151
H          3.44349        0.81039        0.88167
H          3.44326        0.81035       -0.88211
H          3.19981        3.30596       -0.88285
H          3.20004        3.30598        0.88238
H          5.48980        2.28609        0.88194
H          5.48957        2.28619       -0.88305
H          5.25218        4.78170       -0.88296
H          5.25241        4.78159        0.88219
H          7.54040        3.75759        0.88170
H          7.54017        3.75783       -0.88326
H          7.30808        6.25380       -0.88299
H          7.30830        6.25356        0.88217
H          9.59394        5.22423        0.88162
H          9.59372        5.22456       -0.88333
H          9.36764        7.72104       -0.88293
H          9.36786        7.72069        0.88223
H         11.65113        6.68603        0.88165
H         11.65091        6.68640       -0.88331
H         11.43021        9.18332       -0.88285
H         11.43042        9.18295        0.88229
H         13.71179        8.14407        0.88174
H         13.71158        8.14441       -0.88326
H         13.49462       10.64165       -0.88281
H         13.49482       10.64131        0.88230
H         15.77504        9.59992        0.88182
H         15.77485        9.60021       -0.88321
H         15.55970       12.09761       -0.88280
H         15.55985       12.09733        0.88227
H         17.83968       11.05512        0.88191
H         17.83954       11.05538       -0.88315
H         17.62455       13.55280       -0.88279
H         17.62463       13.55257        0.88226
H         19.90462       12.51076        0.88203
H         19.90454       12.51100       -0.88304
H         19.68873       15.00838       -0.88271
H         19.68874       15.00817        0.88234
H         21.96915       13.96731        0.88222
H         21.96915       13.96754       -0.88286
H         21.75223       16.46485       -0.88253
H         21.75218       16.46464        0.88251
H         24.03301       15.42475        0.88247
H         24.03306       15.42495       -0.88261
H         23.81523       17.92220       -0.88231
H         23.81517       17.92200        0.88273
H         26.09630       16.88277        0.88272
H         26.09636       16.88293       -0.88235
H         25.87803       19.38013       -0.88213
H         25.87798       19.37998        0.88293
H         28.15923       18.34103        0.88292
H         28.15928       18.34112       -0.88214
H         27.94084       20.83831       -0.88202
H         27.94080       20.83822        0.88304
H         30.22205       19.79926        0.88306
H         30.22209       19.79929       -0.88200
H         30.00375       22.29647       -0.88198
H         30.00371       22.29646        0.88308
H         32.28490       21.25736        0.88314
H         32.28494       21.25732       -0.88192
H         32.06678       23.75452       -0.88199
H         32.06673       23.75457        0.88307
H         34.34786       22.71532        0.88318
H         34.34790       22.71521       -0.88188
H         34.12989       25.21242       -0.88204
H         34.12984       25.21254        0.88302
H         36.41091       24.17317        0.88317
H         36.41096       24.17299       -0.88189
H         36.19305       26.67021       -0.88216
H         36.19299       26.67040        0.88290
H         38.47403       25.63098        0.88311
H         38.47410       25.63072       -0.88195
H         38.25623       28.12794       -0.88234
H         38.25615       28.12822        0.88272
H         40.53718       27.08877        0.88302
H         40.53727       27.08842       -0.88204
H         40.31942       29.58564       -0.88256
H         40.31927       29.58601        0.88250
H         42.60031       28.54658        0.88293
H         42.60047       28.54616       -0.88213
H         42.38256       31.04337       -0.88276
H         42.38233       31.04381        0.88229
H         44.66341       30.00444        0.88287
H         44.66365       30.00399       -0.88220
H         44.44562       32.50118       -0.88289
H         44.44531       32.50167        0.88216
H         46.72645       31.46242        0.88284
H         46.72677       31.46196       -0.88222
H         46.50852       33.95915       -0.88291
H         46.50817       33.95961        0.88215
H         48.78941       32.92055        0.88286
H         48.78976       32.92015       -0.88221
H         48.57123       35.41733       -0.88280
H         48.57089       35.41771        0.88226
H         50.85224       34.37889        0.88290
H         50.85257       34.37859       -0.88217
H         50.63372       36.87575       -0.88261
H         50.63344       36.87602        0.88245
H         52.91492       35.83748        0.88295
H         52.91519       35.83728       -0.88212
H         52.69601       38.33442       -0.88240
H         52.69583       38.33458        0.88266
H         54.97742       37.29631        0.88297
H         54.97759       37.29618       -0.88209
H         54.75815       39.79330       -0.88225
H         54.75807       39.79338        0.88281
H         57.03976       38.75534        0.88295
H         57.03982       38.75525       -0.88211
H         56.82019       41.25234       -0.88221
H         56.82021       41.25240        0.88284
H         59.10197       40.21451        0.88287
H         59.10195       40.21443       -0.88220
H         58.88226       42.71170       -0.88219
H         58.88232       42.71176        0.88266
H         61.16808       41.67834        0.88267
H         61.16802       41.67826       -0.88227
H         62.41488       43.62333        0.00006
H         60.98336       44.17406       -0.88727
H         60.98342       44.17414        0.88745
