# Supplementary material for: Tensor-Hypercontracted MP2 First Derivatives: Runtime and Memory Efficient Computation of Hyperfine Coupling Constants
Source: J Chem Theory Comput. 2022 Aug 9;18(9):5233–45. doi: 10.1021/acs.jctc.2c00118 (PMC9476664; doi:10.1021/acs.jctc.2c00118)
Supplement: Supplementary file 2 — ct2c00118_si_002.zip [file ct2c00118_si_002.zip › cf3.xyz]

4

F      1.72825698      -1.03737299      -0.44854029
F     -0.28433025      -0.34289736      -0.87092637
C      0.87197504      -0.04936130      -0.32096651
F      0.72932823       0.30217164       0.93670317
