# Supplementary material for: Tensor-Hypercontracted MP2 First Derivatives: Runtime and Memory Efficient Computation of Hyperfine Coupling Constants
Source: J Chem Theory Comput. 2022 Aug 9;18(9):5233–45. doi: 10.1021/acs.jctc.2c00118 (PMC9476664; doi:10.1021/acs.jctc.2c00118)
Supplement: Supplementary file 2 — ct2c00118_si_002.zip [file ct2c00118_si_002.zip › CH3.xyz]

4

H      0.76832901       0.26370757       0.70407884
H      1.06185334      -1.33775057      -0.20606749
C      0.76101938      -0.30372784      -0.21117746
H      0.45287827       0.16286084      -1.13154389
