# Supplementary material for: Tensor-Hypercontracted MP2 First Derivatives: Runtime and Memory Efficient Computation of Hyperfine Coupling Constants
Source: J Chem Theory Comput. 2022 Aug 9;18(9):5233–45. doi: 10.1021/acs.jctc.2c00118 (PMC9476664; doi:10.1021/acs.jctc.2c00118)
Supplement: Supplementary file 2 — ct2c00118_si_002.zip [file ct2c00118_si_002.zip › glu4.xyz]

114

H        -13.98198        1.17930       -2.39298
H        -11.95357        2.93036        0.00985
O        -13.32592        1.30917       -3.12661
H        -13.80393        3.30998       -2.90780
H        -13.24391        1.57652       -5.67036
H        -14.24523        3.03504       -5.46402
O        -12.52969        3.21159       -0.74792
H        -11.36414        1.83720       -1.77344
H         -9.56514        3.23417       -0.95110
C        -12.91664        2.65201       -3.06843
C        -13.20112        2.69030       -5.62253
H        -12.33758        4.24266       -4.46305
C        -11.87762        2.81793       -1.92727
O         -9.86240        4.09753       -1.34010
H        -11.30817        4.78455       -2.58947
C        -12.33615        3.12789       -4.43336
C        -10.79774        3.82494       -2.35596
O        -11.00629        2.68212       -4.59787
H         -9.51568        4.07231       -4.08530
C        -10.10021        3.24078       -3.63095
H         -9.88570       -0.66913       -6.33733
H         -7.13831        4.02191       -3.12856
O         -9.22050        2.21355       -3.20327
H         -8.69170        2.11081       -5.25814
O        -10.25455       -0.03524       -5.66875
H        -10.38597       -0.05828       -3.62504
H         -9.63408       -1.49962       -4.34625
O         -6.89456        3.69548       -4.03401
H         -6.56730        1.93315       -2.99304
H         -4.57197        3.01374       -5.23009
C         -8.35857        1.77845       -4.24355
C         -9.69993       -0.39051       -4.43287
H         -7.95249       -0.11049       -3.25720
C         -6.93137        2.29269       -3.98631
O         -4.67954        2.10334       -4.84916
H         -6.35827        2.09511       -6.06517
C         -8.30939        0.23368       -4.24870
C         -6.01236        1.72039       -5.07067
O         -7.45898       -0.24775       -5.28141
H         -5.55753       -0.09486       -6.03333
C         -6.11485        0.18041       -5.11002
H         -7.40019       -4.22459       -3.63189
H         -3.03529        0.02382       -5.41749
O         -5.52401       -0.42237       -3.95974
H         -5.58554       -2.19563       -5.10881
O         -7.48840       -3.23637       -3.60595
H         -7.01524       -1.79824       -2.22310
H         -6.72171       -3.45818       -1.69204
O         -3.27741       -0.88571       -5.73224
H         -2.95849       -1.26009       -3.71634
H         -1.51739       -2.89374       -6.06169
C         -5.02836       -1.72468       -4.26112
C         -6.65297       -2.78155       -2.57497
H         -4.63321       -2.26036       -2.17577
C         -3.51978       -1.66935       -4.59241
O         -1.64517       -3.10977       -5.10131
H         -3.57702       -3.50844       -5.73966
C         -5.19679       -2.67135       -3.04205
C         -3.02836       -3.09679       -4.85754
O         -4.73945       -3.98250       -3.35391
H         -3.10906       -5.03052       -4.02281
C         -3.35323       -4.00589       -3.65778
H         -4.22490       -5.81985        0.78730
H          0.21525       -5.38785       -3.98970
O         -2.57829       -3.64704       -2.51839
H         -2.77740       -5.67336       -1.93367
O         -4.36911       -5.16777        0.05289
H         -3.84338       -3.21288       -0.24728
H         -3.39150       -3.86868        1.33740
O         -0.70008       -5.53155       -3.63318
H         -0.04798       -4.23575       -2.16723
H          1.33505       -7.54057       -1.49926
C         -2.10654       -4.78763       -1.81134
C         -3.45633       -4.12104        0.25387
H         -1.42497       -3.58792       -0.09998
C         -0.68188       -5.14490       -2.28347
O          1.17312       -6.59926       -1.77001
H         -0.81080       -7.17858       -1.62322
C         -2.06421       -4.47925       -0.28942
C         -0.15284       -6.29877       -1.42019
O         -1.58184       -5.59531        0.44950
H         -0.00776       -6.88865        0.62340
C         -0.25713       -5.95039        0.08371
O          0.67624       -4.99329        0.53219
H         -9.53603        2.51675      -11.65572
H        -10.78469        3.76585      -11.32953
H         -9.23641        3.77901      -10.40870
H         -9.04758        0.70492       -9.95478
H         -8.71202        2.01362       -8.77718
H         -9.81483        0.72237       -8.33999
H        -11.51332       -0.44171       -8.19129
H        -13.13083       -1.07428       -8.42980
H        -11.90222       -1.29639       -9.71565
H        -14.77231       -0.10735       -9.98222
H        -14.33642        1.26610      -11.06298
H        -13.61467       -0.35635      -11.33649
O        -11.17548        0.52827      -11.33058
C        -10.01388        3.12108      -10.85470
C         -9.51012        1.35348       -9.18089
C        -12.28469       -0.58195       -8.95616
C        -13.94108        0.36114      -10.55322
N        -11.71877        1.40265      -10.44227
C        -10.65450        2.21239       -9.78171
H        -10.48117        3.67447       -8.14600
H        -11.91318        3.90015       -9.19889
C        -12.76842        0.73449       -9.61923
H        -13.86347        2.54196       -9.05771
H        -14.04100        1.19597       -7.89268
C        -11.27923        3.13167       -8.69987
C        -13.31225        1.71739       -8.55058
H        -11.56828        1.61348       -7.19304
C        -12.18498        2.36679       -7.72537
O        -12.72818        3.30305       -6.81152
H          0.73677       -4.25722       -0.12458
