# Supplementary material for: Tensor-Hypercontracted MP2 First Derivatives: Runtime and Memory Efficient Computation of Hyperfine Coupling Constants
Source: J Chem Theory Comput. 2022 Aug 9;18(9):5233–45. doi: 10.1021/acs.jctc.2c00118 (PMC9476664; doi:10.1021/acs.jctc.2c00118)
Supplement: Supplementary file 2 — ct2c00118_si_002.zip [file ct2c00118_si_002.zip › h2cn.xyz]

4

 N           0.42963382      -0.18187054       0.82712139
 H           1.82963486      -1.65351171       0.74344749
 C           0.84193692      -1.28301620       0.44311296
 H           0.23145441      -1.91995154      -0.20847184
