# Supplementary material for: Tensor-Hypercontracted MP2 First Derivatives: Runtime and Memory Efficient Computation of Hyperfine Coupling Constants
Source: J Chem Theory Comput. 2022 Aug 9;18(9):5233–45. doi: 10.1021/acs.jctc.2c00118 (PMC9476664; doi:10.1021/acs.jctc.2c00118)
Supplement: Supplementary file 2 — ct2c00118_si_002.zip [file ct2c00118_si_002.zip › hydropyridine.xyz]

11

H      1.20180609      -1.80367259      -2.84401353
H      2.42142478       0.37921599      -2.81482301
C      0.63434364      -0.87919762      -2.84322314
C      1.33889543       0.38397526      -2.82634560
H      1.10814837       2.52568107      -2.81295549
N     -0.67856033      -0.98432733      -2.85801941
H     -2.44735847       0.05419492      -2.86920998
C      0.61780488       1.56239654      -2.82532204
C     -1.36602182       0.13923146      -2.85704023
C     -0.75924301       1.45218256      -2.84084301
H     -1.40000956       2.32478974      -2.84122455
