# Supplementary material for: Tensor-Hypercontracted MP2 First Derivatives: Runtime and Memory Efficient Computation of Hyperfine Coupling Constants
Source: J Chem Theory Comput. 2022 Aug 9;18(9):5233–45. doi: 10.1021/acs.jctc.2c00118 (PMC9476664; doi:10.1021/acs.jctc.2c00118)
Supplement: Supplementary file 2 — ct2c00118_si_002.zip [file ct2c00118_si_002.zip › mecho.xyz]

7

H      2.04803607      -0.43179790      -0.13434966
H      2.14009417      -2.18177282      -0.52013707
H      2.14010078      -0.99760641      -1.83467624
C      1.75318204      -1.20761068      -0.83322382
H     -0.37312819      -0.60172983      -0.28739637
C      0.26023089      -1.28001912      -0.89845111
O     -0.36128575      -2.04556324      -1.58810574
