# Supplementary material for: Tensor-Hypercontracted MP2 First Derivatives: Runtime and Memory Efficient Computation of Hyperfine Coupling Constants
Source: J Chem Theory Comput. 2022 Aug 9;18(9):5233–45. doi: 10.1021/acs.jctc.2c00118 (PMC9476664; doi:10.1021/acs.jctc.2c00118)
Supplement: Supplementary file 2 — ct2c00118_si_002.zip [file ct2c00118_si_002.zip › nch2ch3ch32.xyz]

21

H      1.37208507      -1.18296714      -2.26824838
H      3.02086543      -1.66360927      -1.87339292
H      1.65451666      -2.55555442      -1.19345442
H      2.93766389      -0.49013878       1.70084318
H      2.60187330      -2.13894025       1.17887126
H      3.95848458      -1.24693794       0.47749042
C      2.01214609      -1.56378998      -1.47135842
C      2.93320207      -1.15729822       0.83885417
H      2.38249572       0.35062096      -0.59064019
H     -1.68301240      -0.74818953      -1.06149213
H     -1.95289672      -0.14414713       0.57131215
H     -2.16985783       0.92953064      -0.81726294
C      2.01330956      -0.63233844      -0.25428213
C     -1.56251378       0.11903603      -0.41222593
N      0.66775333      -0.54950328       0.24554060
H      0.26147051       0.80721211      -1.31779037
C     -0.10016378       0.52963767      -0.31388924
H     -0.50856268       2.59422396       0.20659612
H     -0.27375925       1.53444292       1.60177406
C      0.07119400       1.75453019       0.59118252
H      1.11414623       2.06856990       0.64921258
