# Supplementary material for: Tensor-Hypercontracted MP2 First Derivatives: Runtime and Memory Efficient Computation of Hyperfine Coupling Constants
Source: J Chem Theory Comput. 2022 Aug 9;18(9):5233–45. doi: 10.1021/acs.jctc.2c00118 (PMC9476664; doi:10.1021/acs.jctc.2c00118)
Supplement: Supplementary file 2 — ct2c00118_si_002.zip [file ct2c00118_si_002.zip › nch32.xyz]

9

H      1.92857628      -0.61295885      -1.08820532
H      1.97388886       0.73125037       0.06629497
H      1.97129833      -0.92064332       0.65688218
C      1.55794723      -0.26765971      -0.12401450
N      0.12957883      -0.25938783      -0.10714937
H     -0.05321580      -0.44540725       1.97729688
H     -0.05063906       1.20649022       1.38672054
C     -0.38912972       0.18939936       1.14589514
H     -1.47821495       0.18675700       1.13374948
