# Supplementary material for: Tensor-Hypercontracted MP2 First Derivatives: Runtime and Memory Efficient Computation of Hyperfine Coupling Constants
Source: J Chem Theory Comput. 2022 Aug 9;18(9):5233–45. doi: 10.1021/acs.jctc.2c00118 (PMC9476664; doi:10.1021/acs.jctc.2c00118)
Supplement: Supplementary file 2 — ct2c00118_si_002.zip [file ct2c00118_si_002.zip › ptma3.xyz]

125

 H          -0.48186613      -5.60167288       0.62240819
 C          -1.14330480      -5.55826109      -0.26607199
 H          -0.55734190      -5.09533174      -1.08704399
 H          -1.36146975      -6.60387221      -0.56205079
 C          -2.41174684      -4.76478280       0.05356407
 H          -2.95624191      -5.25502358       0.88963135
 H          -2.13013015      -3.75460123       0.41640435
 C          -3.43446053      -4.59282672      -1.11633529
 C          -2.70409895      -3.92934440      -2.30101561
 C          -3.96557464      -5.96239652      -1.56351138
 C          -4.55491030      -3.65472927      -0.56530291
 O          -2.11043562      -2.76643767      -1.92696373
 O          -2.64456380      -4.37385210      -3.43475919
 C          -1.26841107      -0.56192306      -2.41729649
 C           0.11483089      -0.23327124      -1.81978394
 N           1.17068638      -0.59669896      -2.82333618
 C           0.20634507       1.28053664      -1.56401050
 C           0.39830187      -0.99206533      -0.50365765
 C           0.95641765      -1.64901032      -3.87035863
 O           2.30098156      -0.00744561      -2.76843845
 C          -0.12044799      -2.63597501      -3.37713157
 C           0.56561413      -0.96085111      -5.19747977
 C           2.28129225      -2.40552552      -4.05970492
 C          -1.44849188      -1.98156889      -2.96647147
 H          -0.30332982      -3.40493879      -4.15264875
 H           0.28437259      -3.17160122      -2.49404835
 H          -2.14207370      -1.96944652      -3.83356772
 H          -2.04368056      -0.38422442      -1.64561907
 H          -1.47660595       0.17187075      -3.22229482
 H          -4.64712980      -5.87239792      -2.42829860
 H          -4.50982244      -6.44991022      -0.73056846
 H          -3.13905760      -6.62550190      -1.88225587
 C          -5.87941836      -3.37627963      -1.36172381
 H          -4.08209856      -2.67133195      -0.36628601
 H          -4.86244242      -4.06217678       0.42050768
 H          -0.04458358       1.85578162      -2.47678678
 H           1.23004357       1.55032919      -1.24718818
 H          -0.50964732       1.56837070      -0.76862142
 H           0.27285536      -2.08652402      -0.60937630
 H          -0.28982478      -0.65002683       0.29608534
 H           1.43888645      -0.78641914      -0.18276077
 H           1.34584363      -0.22207216      -5.46802637
 H          -0.40006601      -0.42265120      -5.12755155
 H           0.48792088      -1.70612599      -6.01521764
 H           3.08230053      -1.70504110      -4.35714414
 H           2.16222614      -3.18240454      -4.84061404
 H           2.59250557      -2.89886880      -3.11730534
 C          -5.61067114      -2.95039119      -2.81089982
 C          -6.57808812      -2.24104118      -0.53777689
 C          -6.74123236      -4.65293181      -1.25516193
 H          -4.95779087      -2.05491324      -2.81894448
 H          -6.54509010      -2.70154884      -3.34775511
 H          -5.10430287      -3.74184622      -3.39147084
 H          -5.83418973      -1.42677256      -0.41670549
 H          -6.76008930      -2.65199260       0.47759082
 C          -7.91522974      -1.58120423      -0.99400680
 O          -7.08220142      -5.17475111      -2.46053452
 O          -7.06254089      -5.15870517      -0.19247220
 N          -9.70701806      -7.45627648      -4.46732440
 C         -10.14141347      -7.33184768      -3.03717052
 C          -9.28624113      -6.24340286      -2.35862781
 C         -11.61420779      -6.89173939      -3.02729872
 C         -10.01943273      -8.70886796      -2.34642084
 C          -7.76945010      -6.46455214      -2.45428925
 H          -9.52492052      -5.27668480      -2.84590321
 H          -9.58666146      -6.14411344      -1.29633539
 C          -7.35700904      -7.22949793      -3.71744824
 H          -7.41035822      -6.99957124      -1.55236786
 C          -8.31453497      -7.12555756      -4.92132950
 H          -6.34672496      -6.89554689      -4.02975326
 H          -7.25545108      -8.30195130      -3.45326090
 C          -8.31866663      -5.71852480      -5.55754419
 C          -7.90681100      -8.16541052      -5.97859713
 O         -10.54841988      -7.87256988      -5.33148052
 H         -11.73835982      -5.91787262      -3.54107999
 H         -11.96524441      -6.78611851      -1.98169650
 H         -12.24237426      -7.63468162      -3.55078942
 H          -8.97083620      -9.05769893      -2.27216953
 H         -10.58936933      -9.45928024      -2.92931759
 H         -10.43908307      -8.66910166      -1.32063832
 H          -8.52023320      -4.92091635      -4.81719546
 H          -9.10061889      -5.67772557      -6.34146243
 H          -7.33742558      -5.50166527      -6.02636372
 H          -8.61465125      -8.14448282      -6.82679306
 H          -7.91545067      -9.18836633      -5.55172993
 H          -6.88517712      -7.94656023      -6.34764295
 C          -7.75172934      -0.70167036      -2.24963516
 C          -8.35902043      -0.63899580       0.15603220
 C          -9.03049857      -2.60155098      -1.26355034
 O          -6.82740542       0.28147352      -2.06885044
 O          -8.40204011      -0.81584204      -3.27404301
 H          -7.56829860       0.09364189       0.40815282
 H          -8.58715344      -1.23553506       1.06248903
 H          -9.27528083      -0.07883540      -0.12104378
 H          -8.81467900      -3.21436935      -2.15734948
 H          -9.99194269      -2.08573574      -1.45330795
 H          -9.15285938      -3.27451496      -0.39293750
 C          -5.75443770       0.66121332      -4.24461773
 C          -4.71270417       1.63571591      -4.83509323
 N          -3.96471268       2.25459335      -3.69156622
 C          -3.71217880       0.83647888      -5.68306187
 C          -5.33857973       2.73790815      -5.72075228
 C          -4.63928796       2.69720199      -2.42466467
 O          -2.70740971       2.45610695      -3.79302514
 C          -6.16795625       2.55681358      -2.56703427
 C          -4.09271434       1.83871119      -1.26581942
 C          -4.27345429       4.17477034      -2.18888474
 C          -6.68079336       1.24308896      -3.15881341
 H          -6.63592334       2.70899130      -1.57324331
 H          -6.54285177       3.38236566      -3.20469468
 H          -7.69695725       1.39723057      -3.57340243
 H          -6.35609559       0.21544310      -5.06148615
 H          -5.19117486      -0.17370782      -3.78275053
 H          -3.21957534       0.04765586      -5.08119802
 H          -2.92388396       1.49505567      -6.09006939
 H          -4.24906339       0.35017428      -6.52108814
 H          -6.10981009       3.33199940      -5.19480230
 H          -5.81429886       2.28448448      -6.61412850
 H          -4.54693268       3.43254768      -6.06537771
 H          -2.98845700       1.91100395      -1.24763626
 H          -4.38333947       0.77608020      -1.37401649
 H          -4.49005197       2.20477110      -0.29804617
 H          -3.17357947       4.28523811      -2.15316864
 H          -4.70592909       4.53138619      -1.23293325
 H          -4.65974504       4.81491657      -3.00774615
