# Supplementary material for: Tensor-Hypercontracted MP2 First Derivatives: Runtime and Memory Efficient Computation of Hyperfine Coupling Constants
Source: J Chem Theory Comput. 2022 Aug 9;18(9):5233–45. doi: 10.1021/acs.jctc.2c00118 (PMC9476664; doi:10.1021/acs.jctc.2c00118)
Supplement: Supplementary file 2 — ct2c00118_si_002.zip [file ct2c00118_si_002.zip › tempo-solvated.xyz]

179

C          0.44984       -0.18487       -1.23774
C         -0.11667        1.22487       -1.21342
C          0.03681        1.83922        0.19149
H          0.36592        1.89127       -1.95912
H         -1.19042        1.16521       -1.48159
C         -0.10690        0.81128        1.36859
H          1.01989        2.35009        0.29158
H         -0.72646        2.64778        0.23403
N         -0.86627       -0.38004        0.91534
C         -0.39497       -1.11015       -0.30322
O         -1.10606       -1.23752        1.94320
H          1.50568       -0.11012       -0.91609
H          0.47664       -0.60479       -2.26534
C          0.44499       -2.37145        0.02298
H         -0.13416       -3.09946        0.63012
H          0.74735       -2.88671       -0.91427
H          1.36581       -2.11843        0.58183
C         -0.87230        1.50760        2.51699
H         -1.88920        1.80133        2.18066
H         -0.98462        0.83643        3.39450
H         -0.33586        2.42221        2.85139
C          1.28217        0.40519        1.92947
H          1.17171       -0.31567        2.76728
H          1.94789       -0.04822        1.17838
H          1.81299        1.29863        2.32241
C         -1.66406       -1.58185       -1.04613
H         -2.25256       -2.27049       -0.40321
H         -2.32600       -0.73292       -1.30930
H         -1.40296       -2.12381       -1.97977
O         -7.25124       -1.27072       -4.84539
H         -6.45613       -1.73987       -5.20356
H         -6.88827       -0.65538       -4.15988
O         -2.06351        5.90720       -0.34162
H         -2.83038        6.31476       -0.81737
H         -2.08599        4.95341       -0.60608
O         -4.99211        3.16160        3.07014
H         -5.16790        4.10149        3.32691
H         -4.03477        3.14779        2.81852
O          5.72439       -4.83750       -3.06935
H          6.11310       -3.93079       -3.15405
H          5.38359       -4.87546       -2.14050
O          5.94416        0.56570       -5.33291
H          5.26466        0.82538       -4.66115
H          6.76033        1.05673       -5.06256
O         -7.17615        0.73032        2.01926
H         -6.73193        0.49548        2.87253
H         -6.47342        1.18503        1.49029
O         -6.00217       -3.95735       -3.09536
H         -5.01470       -3.91976       -3.15720
H         -6.25619       -3.10386       -2.66253
O          0.81492       -3.19466        6.36655
H         -0.15068       -3.41151        6.40168
H          0.84491       -2.21241        6.24470
O         -3.86602        2.03879        0.08391
H         -3.31802        2.85752        0.17803
H         -3.53019        1.60835       -0.74168
O         -4.73618        0.91388       -5.96954
H         -5.26897        0.32778       -6.56364
H         -5.39358        1.28182       -5.32703
O          1.89208        2.45831       -4.29325
H          2.87235        2.32243       -4.31513
H          1.76865        3.29178       -3.77334
O          4.65227        5.42607        2.59079
H          4.12931        5.46882        1.75095
H          5.55443        5.13278        2.30670
O          3.87642        1.24517       -1.67505
H          3.07041        1.81662       -1.61351
H          3.68924        0.63003       -2.42724
O         -4.02933       -1.25347       -3.61398
H         -3.22352       -1.77676       -3.85231
H         -3.69969       -0.32749       -3.49661
O         -2.43939        0.70797       -8.21283
H         -2.03108       -0.19127       -8.14222
H         -2.16835        1.16956       -7.37991
O         -6.61419       -2.63422        2.93990
H         -6.62985       -2.23187        2.03525
H         -5.79071       -3.18399        2.95304
O          0.39508       -3.01307       -3.92782
H          1.05212       -2.96194       -4.66646
H         -0.48633       -3.00538       -4.37865
O         -2.60258        5.83250        2.93220
H         -1.67463        5.89850        2.59322
H         -2.54134        5.21401        3.70300
O         -4.56384        0.65424        5.06797
H         -3.75673        0.86675        4.53498
H         -4.76947       -0.28791        4.84292
O          4.10468        2.50479        1.13563
H          5.03003        2.82378        0.98732
H          4.18979        1.52029        1.19663
O         -5.48734        5.23103        0.27095
H         -5.77644        4.29235        0.39637
H         -4.75745        5.35578        0.92814
O          2.74690       -0.57473       -4.92060
H          2.16841       -0.69873       -5.71389
H          2.11536       -0.50486       -4.16189
O         -1.71079       -1.15935        5.23435
H         -2.04763       -1.87934        4.64405
H         -2.28017       -1.21414        6.04254
O          3.86345        4.69561       -1.94178
H          4.19639        4.08782       -2.64877
H          4.36908        4.43385       -1.13178
O         -3.17554       -2.73285       -6.84138
H         -2.46139       -2.96655       -6.19657
H         -3.49956       -1.84612       -6.54291
O          3.29799       -4.28834        0.47197
H          2.72526       -4.63674       -0.25667
H          4.19710       -4.65413        0.27718
O          0.80591        0.63938       -8.45903
H          0.72188        0.54843       -7.47681
H          0.59233        1.58939       -8.63847
O          5.35791       -3.24906        2.88344
H          4.56598       -3.77083        3.16835
H          5.98882       -3.92759        2.53387
O          0.53453       -2.78184       -7.59965
H          1.41458       -2.32814       -7.60001
H         -0.10892       -2.07544       -7.34093
O          3.60491       -2.40647       -2.37342
H          3.17154       -1.92694       -1.62389
H          2.98655       -3.15040       -2.58379
O         -0.69447       -0.06828       -4.96500
H         -1.28272       -0.59251       -5.56372
H         -1.12581       -0.13512       -4.07689
O         -2.57348        2.31325       -3.90436
H         -1.62609        2.53801       -3.72554
H         -2.79246        2.80446       -4.73564
O         -0.39306        3.53172       -6.50555
H         -0.06780        4.12316       -5.78122
H         -0.32875        2.61898       -6.12758
O         -5.15849        3.59561       -2.59429
H         -4.30992        3.86840       -2.16317
H         -5.51278        4.43033       -2.99179
O         -5.92217       -0.08836       -1.15516
H         -6.63273       -0.71661       -1.43897
H         -5.82606        0.53894       -1.91524
O          3.59625        1.75804       -7.08909
H          3.15319        2.38013       -7.71910
H          3.64771        0.89978       -7.58021
O          0.91058       -4.24228        3.10097
H          0.03635       -4.18792        3.56293
H          1.11524       -5.21068        3.06996
O          6.95308        2.80395       -2.05087
H          6.44741        2.58139       -1.22938
H          6.37917        2.48041       -2.78980
O          6.76832       -0.53781       -2.39877
H          6.26834       -0.26869       -1.58793
H          6.15529       -1.15295       -2.87402
O          4.71442       -2.93881       -5.76379
H          5.12695       -2.32363       -5.10664
H          3.92313       -3.30732       -5.29615
O          3.12012       -0.19708        4.89654
H          2.93413        0.76144        4.73152
H          4.01057       -0.20603        5.32942
O          5.05461        4.30322       -5.58179
H          5.26990        3.49803       -5.04748
H          4.07135        4.39431       -5.50817
O          5.82759        2.03367        3.92155
H          5.58585        1.16228        3.51812
H          4.97244        2.53060        3.96959
O         -3.46852       -5.96222       -1.64427
H         -3.11123       -5.78117       -0.73869
H         -4.43491       -6.12489       -1.50177
O          7.45096        0.93387        1.08407
H          6.63088        0.38930        0.97734
H          7.97300        0.76066        0.26070
O          6.82553       -2.86500       -0.08983
H          5.90048       -2.69136       -0.39734
H          7.32771       -3.07298       -0.91742
O          0.83187       -5.69735       -5.89360
H          0.92571       -5.79531       -4.91269
H         -0.05733       -5.27939       -6.01723
O         -4.76134       -3.48327        0.14607
H         -5.60420       -3.98595        0.01508
H         -4.85222       -2.69025       -0.43947
O         -1.45471        5.42667       -3.54028
H         -1.27285        6.36033       -3.26550
H         -2.43550        5.32721       -3.44724
O         -4.09354       -0.48293        1.96220
H         -3.90039       -1.34223        2.41421
H         -3.94333       -0.66863        1.00172
