# Supplementary material for: Tensor-Hypercontracted MP2 First Derivatives: Runtime and Memory Efficient Computation of Hyperfine Coupling Constants
Source: J Chem Theory Comput. 2022 Aug 9;18(9):5233–45. doi: 10.1021/acs.jctc.2c00118 (PMC9476664; doi:10.1021/acs.jctc.2c00118)
Supplement: Supplementary file 2 — ct2c00118_si_002.zip [file ct2c00118_si_002.zip › tempo.xyz]

29
Energy:      -483.7853971294 a.u.
 C           0.73224454      -1.00107481      -5.80213207
 C           0.25278548       0.42022542      -5.56462446
 C           0.61953446       0.86295140      -4.15253479
 H           0.69245485       1.10619294      -6.29023486
 H          -0.82971826       0.47075286      -5.70541880
 C           0.39383368      -0.21890064      -3.06517423
 H           1.67405419       1.14932805      -4.13472603
 H           0.05387006       1.75889868      -3.89212068
 N          -0.35725423      -1.37592986      -3.62350889
 C          -0.05334947      -1.99614703      -4.94121593
 O          -1.00112396      -2.09909749      -2.80575291
 H           1.80051236      -1.06653470      -5.57327673
 H           0.62081937      -1.29305484      -6.84804100
 C           0.74153379      -3.28404009      -4.72395947
 H           0.17068759      -3.97885569      -4.10973041
 H           0.94979845      -3.75458749      -5.68653231
 H           1.69290496      -3.08542224      -4.22915909
 C          -0.43450503       0.36345979      -1.92376756
 H          -1.42610592       0.64937162      -2.27643295
 H          -0.55410357      -0.35235704      -1.11435792
 H           0.06941041       1.25331855      -1.54314624
 C           1.72765219      -0.72901622      -2.50502969
 H           1.54929123      -1.54312219      -1.80142885
 H           2.39035074      -1.08642268      -3.29429333
 H           2.24066487       0.07858922      -1.97988167
 C          -1.39299508      -2.33230594      -5.59669973
 H          -1.98767129      -2.95125652      -4.92764603
 H          -1.96249966      -1.43007567      -5.82323931
 H          -1.22361675      -2.87756740      -6.52619407
