# Supplementary material for: Tensor-Hypercontracted MP2 First Derivatives: Runtime and Memory Efficient Computation of Hyperfine Coupling Constants
Source: J Chem Theory Comput. 2022 Aug 9;18(9):5233–45. doi: 10.1021/acs.jctc.2c00118 (PMC9476664; doi:10.1021/acs.jctc.2c00118)
Supplement: Supplementary file 2 — ct2c00118_si_002.zip [file ct2c00118_si_002.zip › tertbut-cb6.xyz]

121
Energy:     -3768.9268437003 a.u.
 O          -2.37211034       1.38447085       3.99589594
 O          -2.43511072      -2.09558741       3.12786057
 O           3.72654377      -1.91585397       2.11674023
 O           0.62004686      -3.70660033       2.12139886
 O          -3.36623135      -0.47379560      -2.77560434
 N          -4.28462418      -0.43606377      -0.65682626
 C          -3.57646771      -0.98911612      -1.71102018
 N          -3.20308351      -2.26748953      -1.32938451
 N          -2.83243841      -2.90330488       1.00084913
 C          -3.76270220      -2.65150740      -0.06366270
 C          -4.51637038      -1.37341378       0.40632541
 N          -3.91061279      -1.07423177       1.67379728
 C          -2.97902505      -2.02334149       2.05977802
 N           4.59755983      -0.81927273       0.27982255
 C           3.89798898      -1.82061820       0.93208621
 N           3.47923663      -2.71955223      -0.03448722
 C           2.22796551      -3.04699758      -3.04080551
 N           3.05039417      -2.08303800      -2.35623446
 C           4.00469470      -2.42040424      -1.33722093
 C           4.78766257      -1.09360884      -1.11696958
 N           4.17360047      -0.18169570      -2.04112122
 C           3.20421737      -0.78797535      -2.82323263
 O           2.63666121      -0.29733368      -3.76154253
 O          -3.47076727       3.00695184      -1.87389264
 C          -3.65049834       2.91766008      -0.68787572
 N          -4.35429851       1.92084416      -0.04074122
 N          -3.92362565       1.27843519       2.29203301
 C          -4.53703364       2.18746857       1.36149955
 C          -2.94722249       1.87942619       3.06428326
 C           2.80218734      -3.94237619       0.30510024
 N           1.40391536      -3.98832091      -0.02966350
 C           0.43202241      -3.87539055       0.94677200
 N          -0.79376102      -4.04839826       0.33100448
 N          -1.19719243      -3.46562906      -2.02213928
 C          -0.67487224      -4.39844519      -1.05905486
 C           0.86621925      -4.35369374      -1.31252989
 N           0.99924622      -3.39941182      -2.38137390
 C          -0.21844870      -2.93736955      -2.84111041
 O          -0.39694222      -2.23791298      -3.80329996
 C          -2.48523309       4.99459889      -0.08486158
 C          -1.91064899       4.09777045       3.26124440
 N          -2.79432646       3.17364032       2.60227569
 C          -3.74752580       3.51766056       1.58153300
 N          -3.23326995       3.81916219       0.27174784
 O           0.72155303       3.22274495       4.00616666
 O           3.74172235       1.57035746       2.99332085
 O           2.82141834       3.19545727      -2.90456178
 C           3.37480921       3.12840953      -1.83857744
 N           4.30593751       2.18130617      -1.45998255
 N           4.67196017       1.53566020       0.88278660
 C           4.90800947       2.46977729      -0.18513154
 C           3.96201712       2.08905309       1.93217614
 O          -0.29537624       4.70398578      -1.92133303
 N          -1.08121791       4.96205635       0.23522860
 C          -0.10780644       4.86181939      -0.74524752
 C          -0.54134193       5.33229387       1.51355598
 N          -0.67796006       4.37187805       2.57239427
 C           0.54184196       3.91260085       3.03989705
 N           1.51908278       4.44221755       2.21382631
 C           2.34371086       5.13988110      -0.87580465
 N           1.11917665       5.03205328      -0.12528344
 C           0.99373754       5.38093479       1.26232945
 C           2.92108271       4.24823201       2.47009569
 N           3.60100175       3.36945682       1.55636345
 C           4.15527841       3.75535389       0.28656301
 N           3.23199578       4.01208594      -0.78688336
 C          -4.95179891       0.83509388      -0.77055333
 C          -4.37874236      -0.05627534       2.57589941
 C          -2.58999621      -3.18980471      -2.25028931
 C          -2.01141203      -4.08052737       1.09614682
 C           4.69777026       1.12330507      -2.35195989
 C           5.26932050       0.23199538       0.99572814
 H          -1.10973881      -5.39214119      -1.23037876
 H          -0.95832328       6.29863837       1.82940797
 H           1.42943370       6.37422792       1.43843019
 H           1.27843860      -5.32211766      -1.62563083
 H           4.64202914      -3.24667240      -1.68148220
 H           5.98764762       2.62562787      -0.31065268
 H           4.82072176       4.61873933       0.41885532
 H          -5.60793582       2.28129417       1.58526238
 H          -4.38356249       4.34215981       1.93011414
 H           3.31278972      -4.78187440      -0.18440559
 H           2.87196791      -4.04901726       1.38924920
 H          -2.56255932       5.09644527      -1.16889318
 H          -1.64212285       3.65061204       4.22022550
 H          -2.44445669       5.04247167       3.42831685
 H           2.87776892       6.04249714      -0.55105741
 H           2.06547715       5.23531621      -1.92703760
 H           2.99966963       3.79725582       3.46109961
 H           3.42392100       5.22413301       2.46495784
 H          -4.92473337       1.11576382      -1.82510779
 H          -5.99380244       0.71638337      -0.44578673
 H          -3.99936025      -0.31600685       3.56602818
 H          -5.47650484      -0.06332045       2.58511345
 H          -3.14991475      -4.13395249      -2.22816302
 H          -2.66088153      -2.74287414      -3.24364316
 H          -2.60147718      -4.95371741       0.78834913
 H          -1.72461877      -4.17961638       2.14481620
 H           4.31804629       1.39173704      -3.33955423
 H           5.79378874       1.06570506      -2.37982813
 H           6.31121416       0.28792698       0.65419521
 H           5.24102399      -0.03942341       2.05271126
 H          -4.42382793      -3.51923624      -0.19531268
 H          -5.59591554      -1.53108439       0.53653949
 H           1.95154805      -2.60538740      -4.00004115
 H           2.81770943      -3.95761972      -3.20900734
 H           5.86036637      -1.18309947      -1.33749567
 H          -2.93767845       5.86826025       0.40218190
 C           0.15748988       0.53562206       0.08818244
 C           1.35443271       1.37778592      -0.12327549
 C           0.15285831      -0.81926710      -0.50404001
 C          -1.14364302       1.21629954       0.26174138
 H           1.35707678       1.78681320      -1.14671110
 H           2.27418453       0.80287488       0.00180742
 H           1.37646351       2.22396112       0.56641816
 H          -0.00116130      -0.75922315      -1.59370353
 H          -0.65250818      -1.43121215      -0.09281005
 H           1.10125531      -1.33363485      -0.33624705
 H          -1.52196967       1.57026865      -0.71097476
 H          -1.05489811       2.08662349       0.91511498
 H          -1.89548220       0.54326350       0.67889873
