# Supplementary material for: Tensor-Hypercontracted MP2 First Derivatives: Runtime and Memory Efficient Computation of Hyperfine Coupling Constants
Source: J Chem Theory Comput. 2022 Aug 9;18(9):5233–45. doi: 10.1021/acs.jctc.2c00118 (PMC9476664; doi:10.1021/acs.jctc.2c00118)
Supplement: Supplementary file 2 — ct2c00118_si_002.zip [file ct2c00118_si_002.zip › thymine.xyz]

58

H         -5.63532        4.00832      -11.44602
H         -4.54856        5.11743      -12.31582
H         -5.78869        4.20464      -13.20832
O         -2.24837        4.53198      -12.58132
H         -0.89936        2.49946      -12.92522
C         -5.08791        4.17199      -12.37422
C         -2.71189        3.39268      -12.66792
N         -1.87905        2.30932      -12.86112
O         -1.45246        0.09644      -13.14482
C         -4.11253        3.05188      -12.58392
H         -5.49118        1.56256      -12.62982
C         -2.26578        0.98836      -12.97462
C         -4.51603        1.77542      -12.69102
H         -6.07648       -0.23719      -12.25962
H         -4.99513       -1.21100      -11.11052
H         -4.68791       -3.62734      -11.62524
N         -3.61732        0.75920      -12.88252
H         -3.25476       -1.32424      -12.74322
C         -5.28778       -0.97919      -12.13452
O         -4.78165       -3.29744      -12.46572
H         -6.70650       -2.60182      -12.69872
C         -4.07514       -0.65394      -13.00012
C         -5.68100       -2.26787      -12.85662
O         -4.50281       -0.86903      -14.33592
H         -4.95007       -2.79490      -14.81212
C         -5.46746       -1.96044      -14.33862
H         -6.45668       -0.96469      -15.95712
H         -7.14878       -2.54153      -15.53222
C         -6.71667       -1.62526      -14.98402
O         -7.61613       -1.00443      -14.22302
H         -9.36624       -0.18762      -14.01505
H         -8.79431       -1.42830      -16.70152
H         -8.64246        0.26313      -16.39335
H        -11.89125       -0.19049      -18.12370
H        -10.19310        0.09462      -18.41549
H        -10.78946       -1.53401      -18.21319
H        -12.10001        1.15342      -16.18439
H        -10.97890        1.08360      -14.85719
H        -10.46394        1.72277      -16.39480
C         -8.90317       -0.95195      -14.61621
H         -9.24186       -3.01227      -15.05139
H         -9.46262       -2.61659      -13.38654
H        -11.52761       -2.03846      -12.47886
H        -11.42819       -0.47422      -13.24047
H        -12.84104       -1.46032      -13.47212
H        -11.46300       -3.95140      -15.69878
H        -11.39601       -4.17749      -13.96902
H        -12.81815       -3.48314      -14.71054
C         -9.15940       -0.62493      -16.09868
C        -10.89738       -0.51742      -17.89289
C        -11.07577        0.98791      -15.91718
C         -9.63749       -2.27734      -14.38428
C        -11.77658       -1.47838      -13.35431
C        -11.74986       -3.54077      -14.75193
C        -10.65401       -0.40903      -16.38376
C        -11.14883       -2.14432      -14.58261
N        -11.52127       -1.37660      -15.74881
O        -12.66441       -1.32897      -16.01562
