# Supplementary material for: Tensor-Hypercontracted MP2 First Derivatives: Runtime and Memory Efficient Computation of Hyperfine Coupling Constants
Source: J Chem Theory Comput. 2022 Aug 9;18(9):5233–45. doi: 10.1021/acs.jctc.2c00118 (PMC9476664; doi:10.1021/acs.jctc.2c00118)
Supplement: Supplementary file 2 — ct2c00118_si_002.zip [file ct2c00118_si_002.zip › tyrosine.xyz]

23

N         -0.59105       -0.04143        1.26149
C         -0.67109       -0.26938       -0.19847
C          0.60240       -0.89384       -0.76460
O          1.73815       -0.83516       -0.32754
O          0.44255       -1.61526       -1.89611
C         -0.95125        1.04343       -0.95106
H         -0.24859        1.83897       -0.62756
H         -0.75854        0.89430       -2.03322
C         -2.36565        1.48863       -0.76808
C         -3.38769        0.86844       -1.49267
H         -3.14361        0.05456       -2.18555
C         -4.70621        1.27140       -1.34420
H         -5.50523        0.78406       -1.91378
C         -5.00355        2.31262       -0.45307
C         -3.98901        2.94202        0.27878
H         -4.21926        3.75411        0.97773
C         -2.67434        2.52307        0.11457
H         -1.87685        3.00810        0.68937
O         -6.32246        2.66266       -0.35412
H         -1.52556       -0.97477       -0.36355
H          1.28194       -1.95974       -2.18598
H          0.10707        0.64104        1.47111
H         -0.37410       -0.89703        1.72582
